# Supplementary material for: Stable low-level expression of p21WAF1/CIP1 in A549 human bronchogenic carcinoma cell line-derived clones down-regulates E2F1 mRNA and restores cell proliferation control
Source: Mol Cancer. 2006 Jan 10;5:1. doi: 10.1186/1476-4598-5-1 (PMC1368995; doi:10.1186/1476-4598-5-1)
Supplement: Additional File 1 — TA, ITAI values and descriptions of all samples [file 1476-4598-5-1-S1.xls]

## Sheet: Pub values for manu
SAMPLE	NUMBER	SOURCE	TYPE	SAMPLE DIAGNOSIS	OVERALL DIAGNOSIS	Sample Type	CMYC	E2F1	P21	M*E2	INDEX	MIX	NOTES
HP BEC	34	MCO	NBEC		NSCLC	Primary Normal	7061	571.333	12224	4.03418e+06	330.022	sys1-6
102698 BEC#4	54	MCO	NBEC		non-cancer	Primary Normal	31365	260	67900	8154900	120.102	SYS1-4	organ donor
021199 BEC	63	MCO	NBEC		noncancer	Primary Normal	8620	274	13800	2361880	171.151	sys1-6
030399 BEC	64	MCO	NBEC		noncancer	Primary Normal	32100	1970	9990	63237000	6330.03	sys1-6
061102 BEC	71	MCO	NBEC		NSCLC-adeno	Primary Normal	11500	1330	5630	15295000	2716.7	sys1-6
071699 BEC 8-1-02	84	MCO	NBEC		non-cancer	Primary Normal	2830	270	34500	764100	22.1478	SYS1-4
080999 BEC	85	MCO	NBEC		NSCLC	Primary Normal	2630	872	7360	2293360	311.598	sys1-6
080299 BEC	88	MCO	NBEC		squamous cell ca	Primary Normal	3265	421.5	8790	1.3762e+06	156.564	sys1-6
081099 BEC	90	MCO	NBEC		granuloma	Primary Normal	5100	600	9800	3060000	310	SYS1-4	kaw man.
022001 BEC	99	MCO	NBEC		NSCLC	Primary Normal	6950	2600	11100	18070000	1627.93	sys1-6
041800 BEC	115	MCO	NBEC		non-cancer	Primary Normal	57000	650	51000	37050000	730	SYS1-4	kaw man.
042800 BEC K	118	MCO	NBEC		NSCLC	Primary Normal	12400	597	24500	7402800	302.155	SYS1-4	also in kaw man. No index
121600 BEC	136	MCO	NBEC		noncancer	Primary Normal	3900	695.667	9140	2713100	296.838	sys1-6	also in kaw man. Index-70
0104011 BEC	139	MCO	NBEC		noncancer	Primary Normal	64000	22600	63000	1446400000	22958.7	sys1-6
0130012 BEC	146	MCO	NBEC		small cell	Primary Normal	61200	228	9140	13953600	1526.65	sys1-6
020701 BEC	150	MCO	NBEC		noncancer	Primary Normal	4450	158	11000	703100	63.9182	sys1-6	also in kaw man. Index-110
031301 BEC	156	MCO	NBEC		noncancer	Primary Normal	7470	750	25400	5602500	220.571	sys1-6
030101 BEC	157	MCO	NBEC		noncancer	Primary Normal	6375	3110	8590	19826250	2308.06	sys1-6
032001 BEC	158	MCO	NBEC		small cell	Primary Normal	2440	191	10900	466040	42.756	sys1-6
040501 BEC POOLED	163	MCO	NBEC		non-cancer	Primary Normal	6350	1070	8460	6794500	803.132	SYS1-4	organ donor
050801 BEC	167	MCO	NBEC		NSCLC	Primary Normal	852	423	4380	360396	82.2822	sys1-6
052501 BEC	171	MCO	NBEC		small cell	Primary Normal	15600	3200	11700	49920000	4266.67	sys1-6
1127012 BEC	182	MCO	NBEC			Primary Normal	61000	2600	14000	158600000	11000	SYS1-4	kaw man.
010902 BEC	191	MCO	NBEC		squamous cell ca	Primary Normal	7090	153	13100	1084770	82.8069	sys1-6	also in kaw man. No index
011802 BEC	194	MCO	NBEC		noncancer	Primary Normal	4150	288	3460	1195200	345.434	sys1-6
040502 BEC	210	MCO	NBEC		noncancer	Primary Normal	3190	761	7590	2427590	319.841	sys1-6
041602 BEC	211	MCO	NBEC		squamous cell ca	Primary Normal	4290	650	20200	2788500	138.045	sys1-6
0416022 BEC	212	MCO	NBEC		squamous cell ca	Primary Normal	14400	600	34500	8640000	250.435	sys1-6	also in kaw man. Index-140
010703 BEC	247	MCO	NBEC		small cell or squamous?	Primary Normal	6030	643	8620	3877290	449.802	sys1-6
0909031 BEC	255	MCO	NBEC		NSCLC	Primary Normal	7030	612	16200	4302360	265.578	sys1-6
013003 BEC	257	MCO	NBEC		noncancer	Primary Normal	1050	273	12200	286650	23.4959	sys1-6
020603 BEC	259	MCO	NBEC		lung cancer	Primary Normal	12600	507	4610	6388200	1385.73	sys1-6
021103 BEC	261	MCO	NBEC		noncancer	Primary Normal	7850	254	29900	1993900	66.6856	sys1-6
050603 BEC	271	MCO	NBEC		adenocarcinoma	Primary Normal	994	1400	9340	1391600	148.994	sys1-6
052503 BEC 5-29-03	276	MCO	NBEC		non-cancer	Primary Normal	9870	2610	86100	25760700	299.195	SYS1-4	organ donor
063003 BEC	282	MCO	NBEC		noncancer	Primary Normal	4800	543.333	9960	2608000	261.847	sys1-6
091103 BEC	285	MCO	NBEC		noncancer	Primary Normal	17300	2476.5	3050	42843450	14047	sys1-6
0912032 BEC	287	MCO	NBEC		NSCLC	Primary Normal	3380	95.2	31100	321776	10.3465	sys1-6
101403 BEC	296	MCO	NBEC		noncancer	Primary Normal	2870	1020	4300	2927400	680.791	sys1-6
102903 BEC	300	MCO	NBEC		squamous cell ca	Primary Normal	1985	406	6600	805910	122.108	sys1-6
1113031 BEC	305	MCO	NBEC		noncancer	Primary Normal	1401.5	613.5	3345	859820	257.046	sys1-6
1113032 BEC	306	MCO	NBEC		squamous cell ca	Primary Normal	3450	492	45800	1697400	37.0611	sys1-6
120803 BEC	314	MCO	NBEC		lung cancer	Primary Normal	1533	477	8870	731241	82.4398	sys1-6
121103 BEC	315	MCO	NBEC		noncancer	Primary Normal	1330	1150	13400	1529500	114.142	sys1-6
021904 BEC	329	MCO	NBEC		carcinoma	Primary Normal	4940	244	5490	1205360	219.556	sys1-6
030204 BEC	330	MCO	NBEC		noncancer	Primary Normal	2860	395	7135	1129700	158.332	sys1-6
0304041 BEC	331	MCO	NBEC		noncancer	Primary Normal	3620	798	6145	2888760	470.099	sys1-6
030504 BEC	334	MCO	NBEC		noncancer	Primary Normal	2230	1100	15800	2453000	155.253	sys1-6
0309041 BEC	335	MCO	NBEC		small cell	Primary Normal	5625	2190	10500	12318750	1173.21	sys1-6
0309042 BEC	336	MCO	NBEC		noncancer	Primary Normal	16900	2820	6905	47658000	6901.96	sys1-6
031104 BEC	337	MCO	NBEC		noncancer	Primary Normal	23300	1110	12600	25863000	2052.62	sys1-6
031904 BEC	339	MCO	NBEC		noncancer	Primary Normal	2710	521	6370	1411910	221.65	sys1-6
060904 BEC	361	MCO	NBEC		noncancer	Primary Normal	1365	671	17700	915915	51.7466	sys1-6
061104 BEC	363	MCO	NBEC		noncancer	Primary Normal	1805	1420	18550	2563100	138.173	sys1-6
GCV BEC	B3	MCO	NBEC		squamous cell ca	Primary Normal	3860	142	8010	548120	68.4295	sys1-6
PBN	69	MCO	piece of paren.	none	met to lung from uterus	Primary Normal	9200	600	4200	5520000	1300	SYS1-4	kaw man.
012401P	144	DONOR	piece of paren.	none	non-cancer - stroke	Primary Normal	8200	2600	7500	21320000	2800	SYS1-4	kaw man.
040501P	163	DONOR	piece of paren.	none	non-cancer - stroke	Primary Normal	33000	20000	100000	660000000	6600	SYS1-4	kaw man.
041001P	164	DONOR	piece of paren.	none	non-cancer- head trauma	Primary Normal	21200	1870	8270	39644000	4793.71	sys1-6
052503P	276	DONOR	piece of paren.	none	non-cancer- asthma	Primary Normal	3210	431	3380	1383510	409.322	sys1-6
121498P	57, 29	MCO	piece of paren.	none	met to lung from colon	Primary Normal	3330	1000	6470	3330000	515	SYS1-4	paren. may have tumor cells
CON	none	MCO	piece of paren.	none	non-cancer- ARDS	Primary Normal	6790	1840	14300	12493600	873.678	sys1-6
JB	none	MCO	piece of paren.	none	non-cancer- granuloma	Primary Normal	4560	2890	2570	13178400	5127.78	sys1-6
030600 FNA	110	MCO	TT FNA	squamous cell ca	squamous cell ca	Primary Malignant	250000	4900	110000	1225000000	11000	SYS1-4	kaw man.
061600 FNA-1	123	MCO	TT FNA	NSCLC-sq	NSCLC-sq	Primary Malignant	330000	54000	90000	17820000000	200000	SYS1-4	kaw man.
062700 FNA	125	MCO	TT FNA	NSCLC-sq	NSCLC-sq	Primary Malignant	120000	41000	110000	4920000000	45000	SYS1-4	kaw man.
122200 FNA	138	MCO	TT FNA	NSCLC-sq	NSCLC-sq	Primary Malignant	87000	23000	21000	2001000000	95000	SYS1-4	kaw man.
052901 FNA	172	MCO	TT FNA	NSCLC-sq	NSCLC-sq	Primary Malignant	2900000	170000	140000	493000000000	3500000	SYS1-4	kaw man.
022202 FNA P02-169	200	MCO	TT FNA	NSCLC	NSCLC	Primary Malignant	860000	19000	8900	16340000000	1800000	SYS1-4	kaw man.
031402 FNA P253	205	MCO	TT FNA	NSCLC	NSCLC	Primary Malignant	160000	5200	54000	832000000	15000	SYS1-4	kaw man.
053102 FNA P02-513	219	MCO	TT FNA	NSCLC	NSCLC	Primary Malignant	380000	56000	13000	21280000000	1600000	SYS1-4	kaw man.
100702 FNA P02-875	236	MCO	TT FNA	NSCLC	NSCLC	Primary Malignant	810000	77000	140000	62370000000	440000	SYS1-4	kaw man.
100702 FNA P02-876	236	MCO	TT FNA	NSCLC	NSCLC	Primary Malignant	1100000	88000	230000	96800000000	420000	SYS1-4	kaw man.
111802 FNA P02-1021	242	MCO	TT FNA	NSCLC	NSCLC	Primary Malignant	450000	78000	38000	35100000000	920000	SYS1-4	kaw man.
121902 FNA P02-1097	244	MCO	TT FNA	NSCLC	NSCLC	Primary Malignant	430000	160000	470000	68800000000	150000	SYS1-4	kaw man.
111203 FNA	304	MCO	TT FNA	small cell	small cell	Primary Malignant	4270	3880	2050	16567600	8081.76	sys1-6
597CT	320	NYU	TT FNA		NSCLC-adeno	Primary Malignant	82300	7860	3330	646878000	194258	sys1-6
NYU ms2P1	354	NYU	TT FNA	NSCLC-adeno	NSCLC-adeno	Primary Malignant	83675	8473.06	8865.91	7.08983e+08	79967.4	sys1-6
NYU ms2P2	354	NYU	TT FNA	NSCLC-adeno	NSCLC-adeno	Primary Malignant	73236.2	10210	27410	7.47742e+08	27279.9	sys1-6
0201012 FNA 90	148	MCO	TT FNA	small cell	non-diagnostic	Primary Malignant	1900	180000	48000	342000000	7100	SYS1-4	kaw man.
0201012 FNA 94	148	MCO	TT FNA	small cell	non-diagnostic	Primary Malignant	1300	3500000	73000	4550000000	62000	SYS1-4	kaw man.
041701 FNA	165	MCO	TT FNA	small cell	non-diagnostic	Primary Malignant	9000	36000	16000	324000000	20000	SYS1-4	kaw man.
031302 FNA P254	204	MCO	TT FNA	NSCLC	non-diagnostic	Primary Malignant	130000	160000	230000	20800000000	90000	SYS1-4	kaw man.
112603 FNA-951	312	MCO	TT FNA	small cell	small cell	Primary Malignant	7210	6450	2850	46504500	16300	sys1-6
120503 FNA-974	313	MCO	TT FNA	NSCLC	NSCLC	Primary Malignant	101000	18400	3420	1858400000	543392	sys1-6
022304 FNA	329	MCO	TT FNA	carcinoma	carcinoma	Primary Malignant	711	418	696	297198	427	sys1-6
061404 FNA-386	364	MCO	TT FNA	NSCLC-adeno	non-diagnostic	Primary Malignant	3925	640	1847.2	2512000	1360	sys1-6
NYU FNA09	368	NYU	TT FNA	NSCLC-adeno	NSCLC-adeno	Primary Malignant	34400	10800	13600	371520000	27300	sys1-6
NYU FNA10	369	NYU	TT FNA	NSCLC-adeno	NSCLC-adeno	Primary Malignant	116000	9330	16700	1082280000	64807	sys1-6
080504 FNA-518	381	MCO	TT FNA	NSCLC	positive for NSCLC	Primary Malignant	9000	1490	520	13410000	25788.5	sys1-6
NYU MS06	397	NYU	TT FNA	NSCLC-adeno	positive for malig.	Primary Malignant	32300	4460	24400	144058000	5900	sys1-6
NYU MS14	409	NYU	TT FNA	adenosquamous carcinoma		Primary Malignant	40100	7120	18304.2	285512000	15598	sys1-6
NYU MS19P1	416	NYU	TT FNA	adenocarcinoma	suspicious	Primary Malignant	48985.3	14032.2	6017.54	6.87372e+08	114228	sys1-6
NYU MS19P2	416	NYU	TT FNA	adenocarcinoma	suspicious	Primary Malignant	104353	55675.2	45283.3	5.80987e+09	128000	sys1-6
NYU MS19P3	416	NYU	TT FNA	adenocarcinoma	pos for malign.	Primary Malignant	101598	35894.7	11111.3	3.64685e+09	328000	sys1-6
NYU MS22	421	NYU	TT FNA	well diff adeno, BA features	adeno	Primary Malignant	204000	201000	54700	41004000000	749616	sys1-6
NYU MS25P2	425	NYU	TT FNA	adenocarcinoma		Primary Malignant	134000	93900	57300	12582600000	219592	sys1-6
NYU MS28P1	429	NYU	TT FNA	adenocarcinoma		Primary Malignant	22300	15250	10250	340075000	33178	sys1-6
NYU MS28P2	429	NYU	TT FNA	adenocarcinoma	adenocarcinoma	Primary Malignant	334850	48100	50800	16106285000	317053	sys1-6
NYU MS35P1	438	NYU	TT FNA	squamous cell lung ca		Primary Malignant	34100	16500	29600	562650000	19008	sys1-6
NYU MS35P2	438	NYU	TT FNA	squamous cell lung ca		Primary Malignant	193000	42300	18500	8163900000	441292	sys1-6
11207P	33	MCO	piece of paren.		NSCLC	Primary Normal	27200	790.2	14333.3	21493440	1499.54
DCN	P4	MCO	piece of paren.		NSCLC/granuloma	Primary Normal	52067.6	15199	56386.3	7.91373e+08	14034.8	corr. to Sys 1
5404P	53	MCO	piece of paren.		NSCLC-adeno	Primary Normal	6500	320	1100	2080000	1890.91
01278P	280	MCO	piece of paren.		NSCLC-adeno	Primary Normal	193333	45	222467	8700000	39.107
WDN	P5	MCO	piece of paren.		NSCLC-adeno	Primary Normal	39366.9	19532.8	92788.4	7.68946e+08	8287.09	corr. to Sys 1
16229P	36	MCO	piece of paren.		NSCLC-squam.	Primary Normal	489000	474.667	5293.33	232112000	43849.9
112498P#2	56	MCO	piece of paren.		NSCLC-squam.	Primary Normal	7880	715	926	5634200	6084.45
041800P	114	MCO	piece of paren.		NSCLC-squam.	Primary Normal	19000	1500	73000	28500000	390.411
GCVN	P3	MCO	piece of paren.		squamous cell ca	Primary Normal	20474	14245.2	91610.6	2.91656e+08	3183.64	corr. to Sys 1
Cultured Samples
lot 10525B						Cultured Normal	24136.6	2601.83	43577.5	6.27993e+07	1441.1
lot 17378B						Cultured Normal	15100	1460	21200	22046000	1039.91
lot 17684B						Cultured Normal	66138.5	274.68	245109	1.81669e+07	74.1179
lot 6F0333B						Cultured Normal	22100	4710	75900	104091000	1371.42
lot 6F0450B						Cultured Normal	22265.8	9568.02	65146.3	2.13039e+08	3270.17
lot 17714B						Cultured Normal	32515.9	3662.4	87916.5	1.19086e+08	1354.54
lot 6F0395B						Cultured Normal	24373.8	5112.1	117337	1.24601e+08	1061.91
lot 7F0075B						Cultured Normal	19999.7	2968.07	53865.2	5.93604e+07	1102.02
10525R						Cultured Normal (RPMI)	9327.9	984.27	70231	9.18117e+06	130.728
17378R						Cultured Normal (RPMI)	4163.3	869.82	31856.6	3.62132e+06	113.676
17684R						Cultured Normal (RPMI)	4163.3	663.81	69762.8	2.76364e+06	39.6148
6F0333R						Cultured Normal (RPMI)	3636.3	228.9	30120.6	832349	27.6338
6F0450R						Cultured Normal (RPMI)	3293.75	419.65	43539.7	1.38222e+06	31.7463
H446						Cultured Malignant	181999	67121.1	116656	1.2216e+10	104718
H82						Cultured Malignant	167000	14700	398	2454900000	6.16809e+06
N417						Cultured Malignant	583000	19400	33900	11310200000	333634
A549						Cultured Malignant	15107	13717	5270	207222719	39663
A427						Cultured Malignant	119000	179000	102000	21301000000	208833
H2126						Cultured Malignant	7020	17200	6050	120744000	19957.7
Calu-1						Cultured Malignant	28500	2560	1500	72960000	48640
SW900						Cultured Malignant	13800	7320	12300	101016000	8212.68
H520						Cultured Malignant	25823	56263.6	2294.05	1.4529e+09	633332
H322						Cultured Malignant	28405.3	20181.3	30920	5.73257e+08	18540
H661						Cultured Malignant	7060	75900	5830	535854000	91913.2
H460						Cultured Malignant	96300	8960	17600	862848000	49025.5
H1355						Cultured Malignant	40400	13500	6130	545400000	88972.3
Clones
A549/p21 clone 1						Stable clones	10867	3537	10617	38436579	3620.29
clone 29						Stable clones	14567	3163	10057	46075421	4581.43
clone 30						Stable clones	12980	3653	9631	47415940	4923.26
clone 32						Stable clones	14177	3967	11101	56240159	5066.22
										Av=	4547.8
